# Supplementary material for: Parvaxanthines D–F and Asponguanosines C and D, Racemic Natural Hybrids from the Insect Cyclopelta parva
Source: Molecules. 2021 Jun 9;26(12):3531. doi: 10.3390/molecules26123531 (PMC8229431; doi:10.3390/molecules26123531)
Supplement: Supplementary file 1 [file molecules-26-03531-s001.zip]

Archive with 1 entries (1 files):
- molecules-1247919-supplementary.pdf
